# Supplementary material for: A Global Survey on the Perception of Conservationists Regarding Animal Consciousness
Source: Animals (Basel). 2025 Jan 24;15(3):341. doi: 10.3390/ani15030341 (PMC11816229; doi:10.3390/ani15030341)
Supplement: Supplementary file 1 [file animals-15-00341-s001.zip]

Archive with 15 entries (15 files):
- Figure S1.pdf
- Figure S2.pdf
- Figure S3.pdf
- Figure S4.pdf
- File S1.pdf
- File S2.pdf
- Table S1.pdf
- Table S2.pdf
- Table S3.pdf
- Table S4.pdf
- Table S5.pdf
- Table S6.pdf
- Table S7.pdf
- Table S8.pdf
- Table S9.pdf
